# Supplementary material for: A Novel ASCT2 Inhibitor, C118P, Blocks Glutamine Transport and Exhibits Antitumour Efficacy in Breast Cancer
Source: Cancers (Basel). 2023 Oct 20;15(20):5082. doi: 10.3390/cancers15205082 (PMC10605716; doi:10.3390/cancers15205082)
Supplement: Supplementary file 1 [file cancers-15-05082-s001.zip]

Archive with 2 entries (2 files):
- cancers-2622480-supplementary.pdf
- Supplementary Materials-The uncropped bolts of Wetern blots.pdf
